# Supplementary material for: Extended mining of the oil biosynthesis pathway in biofuel plant Jatropha curcas by combined analysis of transcriptome and gene interactome data
Source: BMC Bioinformatics. 2021 Aug 18;22(Suppl 6):409. doi: 10.1186/s12859-021-04319-w (PMC8375076; doi:10.1186/s12859-021-04319-w)
Supplement: Supplementary file 1 — Additional file 1. Arabidopsis oil-biosynthesis-related genes. [file 12859_2021_4319_MOESM1_ESM.xlsx]

## Sheet: ath_oil_gene
gene ID	Pathways	Enzymes/Proteins	Abbreviations
AT1G54350	Fatty Acid Elongation, Desaturation & Export From Plastid	ABC Acyl Transporter	ABCAT
AT3G25110	Fatty Acid Elongation, Desaturation & Export From Plastid	Acyl-ACP Thioesterase A	FatA
AT1G08510	Fatty Acid Elongation, Desaturation & Export From Plastid	Acyl-ACP Thioesterase B	FatB
AT1G74960	Fatty Acid Elongation, Desaturation & Export From Plastid	Ketoacyl-ACP Synthase II	KAS II
AT2G04350	Fatty Acid Elongation, Desaturation & Export From Plastid	Long-Chain Acyl-CoA Synthetase 8	LACS8
AT1G77590	Fatty Acid Elongation, Desaturation & Export From Plastid	Long-Chain Acyl-CoA Synthetase 9	LACS9
AT1G43800	Fatty Acid Elongation, Desaturation & Export From Plastid	Stearoyl-ACP Desaturase	SAD
AT1G54350	Fatty Acid Synthesis	ABC Acyl Transporter	ABCAT
AT1G36160	Fatty Acid Synthesis	Acetyl-CoA Carboxylase (Homomeric) 1	ACC1
AT1G36180	Fatty Acid Synthesis	Acetyl-CoA Carboxylase (Homomeric) 2	ACC2
AT3G05020	Fatty Acid Synthesis	Acyl Carrier Protein 1	ACP1
AT1G54580	Fatty Acid Synthesis	Acyl Carrier Protein 2	ACP2
AT1G54630	Fatty Acid Synthesis	Acyl Carrier Protein 3	ACP3
AT4G25050	Fatty Acid Synthesis	Acyl Carrier Protein 4	ACP4
AT5G27200	Fatty Acid Synthesis	Acyl Carrier Protein 5	ACP5
AT4G14070	Fatty Acid Synthesis	ACYL-ACTIVATING ENZYME 15	AAE15
AT3G25110	Fatty Acid Synthesis	Acyl-ACP Thioesterase A	FatA
AT1G08510	Fatty Acid Synthesis	Acyl-ACP Thioesterase B	FatB
AT3G54320	Fatty Acid Synthesis	WRINKLED 1	WRI1
AT2G41710	Fatty Acid Synthesis	WRINKLED 2	WRI2
AT1G16060	Fatty Acid Synthesis	WRINKLED 3	WRI3
AT1G79700	Fatty Acid Synthesis	WRINKLED 4	WRI4
AT5G16390	Fatty Acid Synthesis	Biotin Carboxyl Carrier Protein; subunit of Heteromeric ACCase 1	BCCP1
AT5G15530	Fatty Acid Synthesis	Biotin Carboxyl Carrier Protein; subunit of Heteromeric ACCase 2	BCCP2
AT5G35360	Fatty Acid Synthesis	Biotin Carboxylase; subunit of Heteromeric ACCase	BC
AT2G38040	Fatty Acid Synthesis	Carboxyltransferase alpha Subunit of Heteromeric ACCase	alfa-CT
ATCG00500	Fatty Acid Synthesis	Carboxyltransferase beta Subunit of Heteromeric ACCase	beta-CT
AT1G34430	Fatty Acid Synthesis	Dihydrolipoamide Acetyltransferase, E2 component of Pyruvate Dehydrogenase Complex	DHLAT
AT3G16950	Fatty Acid Synthesis	Dihydrolipoamide Dehydrogenase, E3 component of Pyruvate Dehydrogenase Complex 1	LPD1
AT4G16155	Fatty Acid Synthesis	Dihydrolipoamide Dehydrogenase, E3 component of Pyruvate Dehydrogenase Complex 2	LPD2
AT2G05990	Fatty Acid Synthesis	Enoyl-ACP Reductase	ER
AT2G02770	Fatty Acid Synthesis	Holo-ACP Synthase	HACPS
AT2G22230	Fatty Acid Synthesis	Hydroxyacyl-ACP Dehydrase	HAD
AT1G24360	Fatty Acid Synthesis	Ketoacyl-ACP Reductase	KAR
AT5G46290	Fatty Acid Synthesis	Ketoacyl-ACP Synthase I	KASI
AT1G74960	Fatty Acid Synthesis	Ketoacyl-ACP Synthase II	KAS II
AT1G62640	Fatty Acid Synthesis	Ketoacyl-ACP Synthase III	KASIII
AT5G08415	Fatty Acid Synthesis	Lipoate Synthase	LS
AT4G31050	Fatty Acid Synthesis	Lipoyltransferase	LT
AT2G04350	Fatty Acid Synthesis	Long-Chain Acyl-CoA Synthetase 8	LACS8
AT1G77590	Fatty Acid Synthesis	Long-Chain Acyl-CoA Synthetase 9	LACS9
AT2G30200	Fatty Acid Synthesis	Malonyl-CoA : ACP Malonyltransferase	MCAMT
AT1G19800	Fatty Acid Synthesis	Permease-like Protein of Inner Chloroplast Envelope	TGD1
AT4G01900	Fatty Acid Synthesis	GLNB1 HOMOLOG	PII/GLB1
AT1G01090	Fatty Acid Synthesis	Pyruvate Dehydrogenase alpha subunit, E1a component of Pyruvate Dehydrogenase Complex	alpha-PDH
AT1G30120	Fatty Acid Synthesis	Pyruvate Dehydrogenase beta subunit, E1b component of Pyruvate Dehydrogenase Complex	beta-PDH
AT1G43800	Fatty Acid Synthesis	Stearoyl-ACP Desaturase	SAD
AT5G04930	Lipid Trafficking	Aminophospholipid ATPase	ALA
AT1G65410	Lipid Trafficking	ATPase	TGD3
AT1G19800	Lipid Trafficking	Permease-like Protein of Inner Chloroplast Envelope	TGD1
AT3G20320	Lipid Trafficking	Phosphatidic Acid-Binding Protein	TGD2
AT3G06960	Lipid Trafficking	Protein Involved in Lipid Transport	TGD4
AT1G65260	Lipid Trafficking	Vesicle-Inducing Protein in Plastids	VIPP1
AT4G30580	Triacylglycerol Biosynthesis	1-Acylglycerol-3-Phosphate Acyltransferase 1	LPAAT1
AT3G57650	Triacylglycerol Biosynthesis	1-Acylglycerol-3-Phosphate Acyltransferase 2	LPAAT2
AT1G51260	Triacylglycerol Biosynthesis	1-Acylglycerol-3-Phosphate Acyltransferase 3	LPAAT3
AT1G75020	Triacylglycerol Biosynthesis	1-Acylglycerol-3-Phosphate Acyltransferase 4	LPAAT4
AT3G18850	Triacylglycerol Biosynthesis	1-Acylglycerol-3-Phosphate Acyltransferase 5	LPAAT5
AT1G12640	Triacylglycerol Biosynthesis	1-Acylglycerol-3-Phosphocholine Acyltransferase, Lysophospholipid acyltransferase 1	LPCAT1
AT1G63050	Triacylglycerol Biosynthesis	1-Acylglycerol-3-Phosphocholine Acyltransferase, Lysophospholipid acyltransferase 2	LPCAT2
AT1G69120	Triacylglycerol Biosynthesis	a MADS domain protein homologous to SRF transcription factors	AP1/AGL7
AT4G32010	Triacylglycerol Biosynthesis	HIGH-LEVEL EXPRESSION OF SUGAR-INDUCIBLE GENE 1	HSI1
AT2G30470	Triacylglycerol Biosynthesis	HIGH-LEVEL EXPRESSION OF SUGAR-INDUCIBLE GENE 2	HSI2
AT2G25170	Triacylglycerol Biosynthesis	a SWI / SWF nuclear-localized chromatin remodeling factor of the CHD3 group	CHD3,PKL
AT2G40220	Triacylglycerol Biosynthesis	Abscisic Acid Insensitive (ABI) transcription factors	ABI4
AT2G19450	Triacylglycerol Biosynthesis	DIACYLGLYCEROL ACYLTRANSFERASE 1	DGAT1
AT3G51520	Triacylglycerol Biosynthesis	DIACYLGLYCEROL ACYLTRANSFERASE 2	DGAT2
AT1G48300	Triacylglycerol Biosynthesis	DIACYLGLYCEROL ACYLTRANSFERASE 3	DGAT3
AT3G54320	Triacylglycerol Biosynthesis	AP2 / EREBP Transcription Factors	WRI1
AT3G44460	Triacylglycerol Biosynthesis	Basic leucine zipper transcription factor	bZIP67/DPBF2
AT4G26740	Triacylglycerol Biosynthesis	Caleosin	CLO1
AT1G71697	Triacylglycerol Biosynthesis	Choline Kinase 1	CK1
AT2G32260	Triacylglycerol Biosynthesis	Choline-Phosphate Cytidylyltransferase 1	CCT1
AT4G15130	Triacylglycerol Biosynthesis	Choline-Phosphate Cytidylyltransferase 2	CCT2
AT3G25585	Triacylglycerol Biosynthesis	Diacylglycerol Cholinephosphotransferase	DAG-CPT (AAPT2)
AT5G60620	Triacylglycerol Biosynthesis	Glycerol-3-Phosphate Acyltransferase	GPAT9
AT3G24650	Triacylglycerol Biosynthesis	ABA INSENSITIVE 3	ABI3
AT3G12120	Triacylglycerol Biosynthesis	FATTY ACID DESATURASE 2	FAD2
AT2G29980	Triacylglycerol Biosynthesis	FATTY ACID DESATURASE 3	FAD3
AT4G27030	Triacylglycerol Biosynthesis	FATTY ACID DESATURASE 4	FAD4
AT3G15850	Triacylglycerol Biosynthesis	FATTY ACID DESATURASE 5	FAD5
AT4G30950	Triacylglycerol Biosynthesis	FATTY ACID DESATURASE 6	FAD6
AT3G11170	Triacylglycerol Biosynthesis	FATTY ACID DESATURASE 7	FAD7
AT5G05580	Triacylglycerol Biosynthesis	FATTY ACID DESATURASE 8	FAD8
AT2G43710	Triacylglycerol Biosynthesis	FATTY ACID BIOSYNTHESIS 2	FAB2
AT4G15570	Triacylglycerol Biosynthesis	Monoacylglycerol Acyltransferase	MAGAT
AT2G41540	Triacylglycerol Biosynthesis	NAD-dependent Glycerol-3-Phosphate Dehydrogenase	GPDHC
AT4G25140	Triacylglycerol Biosynthesis	Oil-Body Oleosin 1	OLE1
AT5G40420	Triacylglycerol Biosynthesis	Oil-Body Oleosin 2	OLE2
AT3G27660	Triacylglycerol Biosynthesis	Oil-Body Oleosin 3	OLE3
AT3G01570	Triacylglycerol Biosynthesis	Oil-Body Oleosin 4	OLE4
AT5G50600	Triacylglycerol Biosynthesis	Oil-Body protein	HSD1
AT2G01180	Triacylglycerol Biosynthesis	Phosphatidate Phosphatase 1	LPP1
AT1G15080	Triacylglycerol Biosynthesis	Phosphatidate Phosphatase 2	LPP2
AT3G02600	Triacylglycerol Biosynthesis	Phosphatidate Phosphatase 3	LPP3
AT3G18220	Triacylglycerol Biosynthesis	Phosphatidate Phosphatase 4	LPP4
AT3G15820	Triacylglycerol Biosynthesis	Phosphatidylcholine:diacylglycerol cholinephosphotransferase	PDCT
AT2G19690	Triacylglycerol Biosynthesis	Phospholipase A2	PLA2-alfa
AT4G29070	Triacylglycerol Biosynthesis	Phospholipase A2	PLA3-beta
AT5G13640	Triacylglycerol Biosynthesis	Phospholipid : Diacylglycerol Acyltransferase 1	PDAT1
AT3G44830	Triacylglycerol Biosynthesis	Phospholipid : Diacylglycerol Acyltransferase 2	PDAT2
AT5G07510	Triacylglycerol Biosynthesis	Pollen-surface Oleosin	PO
AT5G07520	Triacylglycerol Biosynthesis	Pollen-surface Oleosin	PO
AT5G07530	Triacylglycerol Biosynthesis	Pollen-surface Oleosin	PO
AT5G07540	Triacylglycerol Biosynthesis	Pollen-surface Oleosin	PO
AT5G07550	Triacylglycerol Biosynthesis	Pollen-surface Oleosin	PO
AT5G07560	Triacylglycerol Biosynthesis	Pollen-surface Oleosin	PO
AT5G07571	Triacylglycerol Biosynthesis	Pollen-surface Oleosin	PO
AT5G07600	Triacylglycerol Biosynthesis	Pollen-surface Oleosin	PO
AT5G61610	Triacylglycerol Biosynthesis	Pollen-surface Oleosin	PO
AT1G01050	Triacylglycerol Biosynthesis	Pyrophosphatase 1	PPA1
AT5G35550	Triacylglycerol Biosynthesis	TRANSPARENT TESTA 2	TT2
AT1G28300	Triacylglycerol Biosynthesis	Transcription factor that contains a B3 domain	Regulatory protein
AT1G69180	Triacylglycerol Biosynthesis	Transcription factor with zinc finger and helix-loop-helix domains, the later similar to HMG boxes	Regulatory protein
AT1G21970	Triacylglycerol Biosynthesis	Transcriptional activator of genes required for both embryo maturation and cellular differentiation	Regulatory protein
AT3G26790	Triacylglycerol Biosynthesis	Transcriptional factor with high similarity to the B3 region of the VP1 / ABI3-like proteins	Regulatory protein
AT4G09820	Triacylglycerol Biosynthesis	transparent testa?	TT
AT1G54060	Triacylglycerol Biosynthesis	Trihelix DNA Binding Family	Regulatory protein
AT1G55250	Triacylglycerol Biosynthesis	Ubiquitin ligase	HUB
AT4G39850	Triacylglycerol & Fatty Acid Degradation	ABC Acyl Transporter	ABCAT
AT4G16760	Triacylglycerol & Fatty Acid Degradation	Acyl-CoA Oxidase 1	ACX1
AT5G65110	Triacylglycerol & Fatty Acid Degradation	Acyl-CoA Oxidase 2	ACX2
AT1G06290	Triacylglycerol & Fatty Acid Degradation	Acyl-CoA Oxidase 3	ACX3
AT3G51840	Triacylglycerol & Fatty Acid Degradation	Acyl-CoA Oxidase 4	ACX4
AT2G35690	Triacylglycerol & Fatty Acid Degradation	Acyl-CoA Oxidase 5	ACX5
AT1G06310	Triacylglycerol & Fatty Acid Degradation	Acyl-CoA Oxidase 6	ACX6
AT5G43280	Triacylglycerol & Fatty Acid Degradation	Dienoyl CoA Isomerase 1	DCI1
AT3G12800	Triacylglycerol & Fatty Acid Degradation	Dienoyl-CoA Reductase	Red
AT1G09330	Triacylglycerol & Fatty Acid Degradation	Enoyl CoA hydratase	ECH
AT1G76150	Triacylglycerol & Fatty Acid Degradation	Enoyl CoA hydratase 2	ECH2
AT1G65520	Triacylglycerol & Fatty Acid Degradation	Enoyl CoA isomerase 1	ECI1
AT4G14430	Triacylglycerol & Fatty Acid Degradation	Enoyl CoA isomerase 2	ECI2
AT4G14440	Triacylglycerol & Fatty Acid Degradation	Enoyl CoA isomerase 3	ECI3
AT2G30650	Triacylglycerol & Fatty Acid Degradation	Hydroxyisobutyryl-CoA Hydrolase	HIBCH
AT1G04710	Triacylglycerol & Fatty Acid Degradation	Ketoacyl-CoA Thiolase	KAT
AT3G05970	Triacylglycerol & Fatty Acid Degradation	Long-Chain Acyl-CoA Synthetase 6	LACS6
AT5G27600	Triacylglycerol & Fatty Acid Degradation	Long-Chain Acyl-CoA Synthetase 7	LACS7
AT4G24160	Triacylglycerol & Fatty Acid Degradation	Lysophosphatidic acid acyltransferase	LPAAT
AT1G52760	Triacylglycerol & Fatty Acid Degradation	Monoacylglycerol Lipase (MAGL)	MAGL
AT3G06860	Triacylglycerol & Fatty Acid Degradation	Multifunctional Protein	MFP (=ECH +HACDH)
AT1G76150	Triacylglycerol & Fatty Acid Degradation	Peroxisomal Enoyl-CoA Hydratase 2	ECH2
AT1G45201	Triacylglycerol & Fatty Acid Degradation	Triacylglycerol Lipase-Like (TAGL)	TAGLL
