# Supplementary material for: Extended mining of the oil biosynthesis pathway in biofuel plant Jatropha curcas by combined analysis of transcriptome and gene interactome data
Source: BMC Bioinformatics. 2021 Aug 18;22(Suppl 6):409. doi: 10.1186/s12859-021-04319-w (PMC8375076; doi:10.1186/s12859-021-04319-w)
Supplement: Supplementary file 2 — Additional file 2. Jatropha curcas oil-biosynthesis-related genes based on homology search. [file 12859_2021_4319_MOESM2_ESM.xlsx]

## Sheet: jc_oil_gene
JCDBG22255	AT5G27600
JCDBG14037	AT4G14070;AT3G23790
JCDBG20140	AT2G22230;AT5G10160
JCDBG21234	AT2G05990
JCDBG13851	AT1G77590
JCDBG19603	AT1G24360
JCDBG19729	AT5G16390
JCDBG08835	AT4G24160
JCDBG21286	AT3G51840
JCDBG01565	AT2G30200
JCDBG17640	AT1G01050
JCDBG24712	AT4G09820
JCDBG14213	AT1G08510
JCDBG21351	AT2G38040
JCDBG18952	AT5G15530
JCDBG14184	AT1G19800
JCDBG21048	AT3G51520
JCDBG22100	AT1G09330
JCDBG04009	AT4G29070
JCDBG13703	AT3G02600
JCDBG20036	AT2G41540
JCDBG08690	AT1G75020
JCDBG05105	AT5G60620
JCDBG06178	AT5G08415
JCDBG12320	AT3G20320
JCDBG01044	AT5G40420;AT3G01570
JCDBG05626	AT1G69180
JCDBG10938	AT4G31050;AT1G47578
JCDBG06818	AT1G54630;AT1G54580
JCDBG18767	AT5G35360
JCDBG12874	AT2G19450
JCDBG22351	AT1G54630;AT1G54580
JCDBG07255	AT4G16760;AT2G35690
JCDBG09865	AT1G52760
JCDBG19231	AT3G24650
JCDBG09774	AT3G15850
JCDBG09516	AT1G54350
JCDBG07103	AT4G14430;AT4G14440
JCDBG08897	AT5G46290
JCDBG06460	AT5G13640
JCDBG09643	AT3G57650
JCDBG08117	AT1G21970
JCDBG13746	AT1G36160;AT1G36180
JCDBG17582	AT1G48300
JCDBG04996	AT1G34430
JCDBG00821	AT3G18850
JCDBG02228	AT3G11170;AT5G05580
JCDBG04435	AT2G32260
JCDBG20658	AT1G12640;AT1G63050
JCDBG04175	AT1G43800
JCDBG21237	AT3G12120
JCDBG05631	AT1G26310;AT1G69120
JCDBG07194	AT4G26740;AT5G55240
JCDBG06125	AT3G54320
JCDBG01521	AT4G32010
JCDBG03305	AT2G43710
JCDBG17539	AT1G09330
JCDBG08434	AT4G30950
JCDBG15071	AT3G44460
JCDBG24183	AT1G28300
JCDBG19701	AT5G43280
JCDBG12758	AT2G19690;AT4G29470;AT4G29460
JCDBG05257	AT3G26790
JCDBG10194	AT1G76150
JCDBG07944	AT1G62190;AT2G22890;AT4G27030
JCDBG08493	AT1G79700;AT1G16060
JCDBG09772	AT3G15820;AT3G15830
JCDBG07683	AT5G04930
JCDBG09389	AT2G05990
JCDBG16462	AT2G04350
JCDBG18468	AT3G06960
JCDBG08926	AT2G34590;AT1G30120
JCDBG23351	AT4G25140
JCDBG00219	AT1G34430
JCDBG17166	AT4G15570
JCDBG02206	AT2G40220
JCDBG00049	ATCG00500
JCDBG06944	AT3G05970
JCDBG02950	AT1G55250
JCDBG20898	AT3G12800
JCDBG00396	AT5G65110
JCDBG17544	AT4G01900
JCDBG18261	AT3G06860
JCDBG05365	AT1G79700;AT1G16060
JCDBG20010	AT2G41710
JCDBG20791	AT1G62640
JCDBG17653	AT1G01090
JCDBG12311	AT3G44830
JCDBG23719	AT4G32010
JCDBG16830	AT3G25585;AT1G13560
JCDBG00376	AT4G39850
JCDBG22034	AT1G65410
JCDBG08449	AT4G30580
JCDBG19163	AT4G13050;AT3G25110
JCDBG09543	AT3G20320
JCDBG14470	AT1G06290;AT1G06310
JCDBG18337	AT3G16950;AT4G16155
JCDBG14381	AT5G65940;AT2G30660;AT2G30650
JCDBG02512	AT1G65520
JCDBG11932	AT1G15080
JCDBG12537	AT2G25170
JCDBG02511	AT1G65520
JCDBG12995	AT1G74960
JCDBG23484	AT5G50600;AT5G50700
JCDBG03344	AT1G65260
