# Supplementary material for: Extended mining of the oil biosynthesis pathway in biofuel plant Jatropha curcas by combined analysis of transcriptome and gene interactome data
Source: BMC Bioinformatics. 2021 Aug 18;22(Suppl 6):409. doi: 10.1186/s12859-021-04319-w (PMC8375076; doi:10.1186/s12859-021-04319-w)
Supplement: Supplementary file 3 — Additional file 3. Homologous correspondence of oil-biosynthesis-related genes between Arabidopsis and Jatropha curcas. [file 12859_2021_4319_MOESM3_ESM.xlsx]

## Sheet: Sheet1
	Oil Metabolism	Fatty Acid Elongation, Desaturation & Export From Plastid	Fatty Acid Synthesis	Lipid Trafficking	Triacylglycerol Biosynthesis	Triacylglycerol & Fatty Acid Degradation
Arabidopsis thaliana	132	7	40	6	66	23
Jatropha curcas	105	10	30	6	45	28
