# Supplementary material for: Extended mining of the oil biosynthesis pathway in biofuel plant Jatropha curcas by combined analysis of transcriptome and gene interactome data
Source: BMC Bioinformatics. 2021 Aug 18;22(Suppl 6):409. doi: 10.1186/s12859-021-04319-w (PMC8375076; doi:10.1186/s12859-021-04319-w)
Supplement: Supplementary file 4 — Additional file 4. PPI network statistics of Jatropha curcas. [file 12859_2021_4319_MOESM4_ESM.xlsx]

## Sheet: Sheet1
Number of genes	9602
Number of edges	118839
Connected components	194
The giant component	9050 (94.2512%)
Network density	0.00257817
Avg. node degree	24.753
Degree centrality	0.0753461
Network heterogeneity	0.24208
Clustering coefficient	0.274283+-0.0576082
Scale-free R2	0.869941
Scale-free Gamma	1.52033
