# Supplementary material for: Extended mining of the oil biosynthesis pathway in biofuel plant Jatropha curcas by combined analysis of transcriptome and gene interactome data
Source: BMC Bioinformatics. 2021 Aug 18;22(Suppl 6):409. doi: 10.1186/s12859-021-04319-w (PMC8375076; doi:10.1186/s12859-021-04319-w)
Supplement: Supplementary file 5 — Additional file 5. The results of NBD algorithm on co-expression networks with different SCC cutoffs. [file 12859_2021_4319_MOESM5_ESM.xlsx]

## Sheet: Sheet1
SCC	Nodes in co-expression network	Seeds in co-expression network	AUC
0.6	22749	102 (97%)	0.69
0.7	20312	91 (86%)	0.75
0.8	14164	53 (50%)	0.86
0.9	4068	10 (9%)	0.96
