# Supplementary material for: Extended mining of the oil biosynthesis pathway in biofuel plant Jatropha curcas by combined analysis of transcriptome and gene interactome data
Source: BMC Bioinformatics. 2021 Aug 18;22(Suppl 6):409. doi: 10.1186/s12859-021-04319-w (PMC8375076; doi:10.1186/s12859-021-04319-w)
Supplement: Supplementary file 6 — Additional file 6. Co-expression network statistics of Jatropha curcas. [file 12859_2021_4319_MOESM6_ESM.xlsx]

## Sheet: Sheet1
Correlation coefficent	Nodes	Edges	Scale-free R2	Scale-free Gamma	Clustering coefficient	Network density	Network heterogeneity
0.1	24144	217680650	0.292396	-1.71796	0.772978+-0.0349819	0.746877	0.00676565
0.2	24144	154661334	0.113469	-0.307731	0.623342+-0.0404921	0.530654	0.0338077
0.3	24144	105990465	0.0335285	-0.111649	0.655716+-0.049903	0.363661	0.0554064
0.4	24140	68017094	0.0173018	0.075631	0.56611+-0.0845681	0.233449	0.0869282
0.5	23708	39563382	0.29209	0.344422	0.662077	0.140784	0.13785
0.6	22749	19739995	0.592133	0.601203	0.232592	0.0762907	0.195096
0.7	20312	7260704	0.736217	0.795873	0.570861	0.0351985	0.24357
0.8	14164	1194089	0.835661	1.05159	0.474698	0.0119049	0.250927
0.9	4068	25539	0.905197	1.52781	0.355164	0.0030873	0.18047
