# Supplementary material for: Extended mining of the oil biosynthesis pathway in biofuel plant Jatropha curcas by combined analysis of transcriptome and gene interactome data
Source: BMC Bioinformatics. 2021 Aug 18;22(Suppl 6):409. doi: 10.1186/s12859-021-04319-w (PMC8375076; doi:10.1186/s12859-021-04319-w)
Supplement: Supplementary file 7 — Additional file 7. GO consistency. [file 12859_2021_4319_MOESM7_ESM.xlsx]

## Sheet: Sheet1
	PPI	co-expression	random
GO consistency	0.6535	0.2153	0.17
