# Supplementary material for: Extended mining of the oil biosynthesis pathway in biofuel plant Jatropha curcas by combined analysis of transcriptome and gene interactome data
Source: BMC Bioinformatics. 2021 Aug 18;22(Suppl 6):409. doi: 10.1186/s12859-021-04319-w (PMC8375076; doi:10.1186/s12859-021-04319-w)
Supplement: Supplementary file 8 — Additional file 8. Oil-biosynthesis-related genes are closely linked relative to random background. [file 12859_2021_4319_MOESM8_ESM.xlsx]

## Sheet: Sheet1
	seed number	n	r	pvalue	connections	connections in random network (mean)	connections in random network (variance)
Co-expression	102	100	2	0.02	308	275.58	14.22
PPI	86	100	0	0	58	5.8	2.19
