# Supplementary material for: Extended mining of the oil biosynthesis pathway in biofuel plant Jatropha curcas by combined analysis of transcriptome and gene interactome data
Source: BMC Bioinformatics. 2021 Aug 18;22(Suppl 6):409. doi: 10.1186/s12859-021-04319-w (PMC8375076; doi:10.1186/s12859-021-04319-w)
Supplement: Supplementary file 9 — Additional file 9. Prediction of oil-biosynthesis-related genes. [file 12859_2021_4319_MOESM9_ESM.xlsx]

## Sheet: candidate oil related genes
Gene ID	Threshold	Gene name	Description
Candidate genes by NBD on Co-expression network (possibility P > 0.001) :
JCDBG13536	0.00110045		pseudogene
JCDBG04834	0.00256617		probable terpene synthase 4
JCDBG08609	0.003341		F-box/LRR-repeat protein At3g58900-like
JCDBG09396	0.00430211		serine carboxypeptidase-like 45
JCDBG15060	0.00492767		uncharacterized LOC105640147
JCDBG23541	0.005644		cytochrome P450 78A7-like
JCDBG07434	0.00590005		F-box/kelch-repeat protein At5g60570-like
JCDBG18620	0.00653491		indole-3-acetic acid-induced protein ARG7
JCDBG24076	0.00672529		heterogeneous nuclear ribonucleoprotein U-like protein 1
JCDBG23563	0.00796991		F-box/kelch-repeat protein At1g80440-like
JCDBG04194	0.00841946		mitogen-activated protein kinase kinase kinase YODA-like
JCDBG21495	0.00921685		probable leucine-rich repeat receptor-like serine/threonine-protein kinase At5g15730%2C transcript variant X1
Candidate genes by RWR on PPI network (p-value < 0.01) :
JCDBG19737	0.00248085	mtACP2	Encodes a member of the mitochondrial acyl carrier protein (ACP) family. As part of the mitochondrial matrix, it is likely to be involved in fatty acid or lipoic acid biogenesis. The mRNA is cell-to-cell mobile.
JCDBG22840	0.00190011	AT1G71810	Protein kinase superfamily protein
JCDBG01115	0.00188439	EXO70H1,EXO70H2	A member of EXO70 gene family, putative exocyst subunits, conserved in land plants. Arabidopsis thaliana contains 23 putative EXO70 genes, which can be classified into eight clusters on the phylogenetic tree.
JCDBG01117	0.00188439	EXO70H1,EXO70H2	A member of EXO70 gene family, putative exocyst subunits, conserved in land plants. Arabidopsis thaliana contains 23 putative EXO70 genes, which can be classified into eight clusters on the phylogenetic tree.
JCDBG13621	0.00187228	AT3G02510,AT5G16040	Regulator of chromosome condensation (RCC1) family protein
JCDBG23088	0.00182609	HSP90.1	Encodes a cytosolic heat shock protein AtHSP90.1. AtHSP90.1 interacts with disease resistance signaling components SGT1b and RAR1 and is required for RPS2-mediated resistance. The mRNA is cell-to-cell mobile.
JCDBG09658	0.00165084	AT3G12180	Cornichon family protein
JCDBG14412	0.00148751	NAC060,NAC089	Represses sugar-induced ABI5 transcription;Encodes ANAC089, a membrane-tethered transcription factor that negatively regulates floral initiation. Also controls ER-stress-induced programmed cell death.
JCDBG21654	0.00145838	TRX-M1,TRXm2	Encodes a m-type thioredoxin (Trx-m1) localized in chloroplast stroma.Encodes a redox activated co-chaperone, chloroplast localized thioredoxin, similar to prokaryotic types.
JCDBG19097	0.00139663	CSY2,CSY3	Encodes a peroxisomal citrate synthase that is expressed throughout seedling and shoot development.
JCDBG18419	0.00131771	RPS1	RPS1
JCDBG08109	0.00125458	PRPS10	Ribosomal protein S10p/S20e family protein
JCDBG16115	0.00105055	VPS60.1,VPS60.2	SNF7 family protein
JCDBG06935	0.00103591	CHR23,CHR12	Encodes CHR23. Overexpression results in increased variability of growth and gene expression
