# Supplementary material for: Extended mining of the oil biosynthesis pathway in biofuel plant Jatropha curcas by combined analysis of transcriptome and gene interactome data
Source: BMC Bioinformatics. 2021 Aug 18;22(Suppl 6):409. doi: 10.1186/s12859-021-04319-w (PMC8375076; doi:10.1186/s12859-021-04319-w)
Supplement: Supplementary file 10 — Additional file 10. BP and MF enrichment. [file 12859_2021_4319_MOESM10_ESM.csv]

ID	Description	GeneRatio	BgRatio	pvalue	p.adjust	qvalue	geneID	Count	type
GO:0006631	fatty acid metabolic process	6/85	10/8524	1.67272519097382e-10	1.22666514004747e-09	9.97765903387892e-10	JCDBG03305/JCDBG18261/JCDBG07255/JCDBG00396/JCDBG04175/JCDBG14470	6	biological_process
GO:0006629	lipid metabolic process	6/85	132/8524	0.00197937589927262	0.0108865674459994	0.00885510270727223	JCDBG21237/JCDBG02228/JCDBG06460/JCDBG12311/JCDBG08434/JCDBG09774	6	biological_process
GO:0006633	fatty acid biosynthetic process	17/85	53/8524	4.28548049135082e-22	9.42805708097179e-21	7.66875456346988e-21	JCDBG19729/JCDBG03305/JCDBG12995/JCDBG18952/JCDBG19603/JCDBG04175/JCDBG21351/JCDBG08897/JCDBG00049/JCDBG13746/JCDBG20140/JCDBG20791/JCDBG19737/JCDBG06818/JCDBG14213/JCDBG19163/JCDBG22351	17	biological_process
GO:0008152	metabolic process	27/85	629/8524	2.9303920942827e-11	3.22343130371097e-10	2.62192976856873e-10	JCDBG18261/JCDBG12995/JCDBG07255/JCDBG21286/JCDBG19701/JCDBG00396/JCDBG16462/JCDBG02511/JCDBG02512/JCDBG07103/JCDBG13851/JCDBG08449/JCDBG22255/JCDBG08926/JCDBG14470/JCDBG06944/JCDBG08897/JCDBG14037/JCDBG17653/JCDBG04996/JCDBG00219/JCDBG00821/JCDBG08690/JCDBG20791/JCDBG09643/JCDBG05105/JCDBG01565	27	biological_process
GO:0016874	ligase activity	3/93	12/13285	6.98001037340104e-05	0.000698001037340104	0.000532685002180606	JCDBG18767/JCDBG21351/JCDBG13746	3	molecular_function
GO:0008374	O-acyltransferase activity	3/93	13/13285	9.02801592498263e-05	0.000722241273998611	0.000551184130156834	JCDBG12874/JCDBG06460/JCDBG12311	3	molecular_function
GO:0016627	oxidoreductase activity, acting on the CH-CH group of donors	4/93	18/13285	6.3881825055528e-06	8.51757667407039e-05	6.50025588284319e-05	JCDBG07255/JCDBG21286/JCDBG00396/JCDBG14470	4	molecular_function
GO:0050660	flavin adenine dinucleotide binding	5/93	102/13285	0.000736092834869256	0.00490728556579504	0.00374503372126464	JCDBG07255/JCDBG21286/JCDBG00396/JCDBG14470/JCDBG18337	5	molecular_function
GO:0016746	transferase activity, transferring acyl groups	7/93	34/13285	3.02156365104273e-09	1.20862546041709e-07	9.22372061897255e-08	JCDBG08449/JCDBG04996/JCDBG00219/JCDBG00821/JCDBG08690/JCDBG09643/JCDBG05105	7	molecular_function
GO:0003824	catalytic activity	19/93	781/13285	1.5411883028906e-06	3.0823766057812e-05	2.35234004125407e-05	JCDBG18767/JCDBG18261/JCDBG12995/JCDBG19701/JCDBG16462/JCDBG02511/JCDBG02512/JCDBG07103/JCDBG13851/JCDBG22255/JCDBG08926/JCDBG06944/JCDBG08897/JCDBG14037/JCDBG13746/JCDBG04435/JCDBG06178/JCDBG20791/JCDBG01565	19	molecular_function
