# Supplementary material for: Extended mining of the oil biosynthesis pathway in biofuel plant Jatropha curcas by combined analysis of transcriptome and gene interactome data
Source: BMC Bioinformatics. 2021 Aug 18;22(Suppl 6):409. doi: 10.1186/s12859-021-04319-w (PMC8375076; doi:10.1186/s12859-021-04319-w)
Supplement: Supplementary file 11 — Additional file 11. Expression clusters of predicited oil-biosynthesis-related genes. [file 12859_2021_4319_MOESM11_ESM.csv]

	14DAP	19DAP	25DAP	29DAP	35DAP	41DAP	45DAP	group
JCDBG14037	-1.11207710436809	1.64215701917189	0.487120420135638	-0.263220446974418	-1.52369093406513	0.651475028253376	0.11823601784673	4
JCDBG17582	-1.37671272587567	1.56522173896449	0.765418396816899	-0.532370851971854	-1.18714576681715	0.178980421889437	0.586608786993843	4
JCDBG22840	-1.65452000367952	1.44617466846574	0.894721287528085	-0.973299564311773	-0.296801681376988	0.00476918251903975	0.578956110855415	4
JCDBG20010	-0.315213921220692	2.01982253750044	0.676509877624916	-1.06758238718675	-0.874118604887634	-0.645697088226403	0.206279586396127	4
JCDBG09516	-0.751987748234167	1.32826144713823	1.15097052849423	-1.43523501591072	-0.776394008075597	-0.289550619918225	0.773935416506261	4
JCDBG12537	-0.848607303589022	1.11342381010298	1.43261485896515	-0.659550713405724	-1.16037365811227	-0.712959958786559	0.835452964825447	4
JCDBG20898	-1.06482069210543	0.810428533916406	0.650387291980362	-1.26343844395624	-1.00126648454892	1.40420031466534	0.464509480048485	4
JCDBG06935	-1.03541819870189	0.274984994625805	1.50803724669316	-0.877171947017739	-0.860105532197882	1.38342468873523	-0.393751252136686	4
JCDBG09658	-0.936046966675043	1.20236921670981	1.52001576312175	-0.51920743084992	-1.38504498203788	0.352894745441565	-0.234980345710293	4
JCDBG24076	-0.936404823841464	0.738649689382867	1.98215092491548	-0.161779174960019	-1.05160084384914	0.134940690786599	-0.705956462434331	4
JCDBG12320	-0.675481843201594	0.0146962976845368	2.01315756068441	-0.0423346630326834	-1.54820919904597	0.297408765743609	-0.0592369188323131	4
JCDBG04009	-0.5632068561199	-0.423888264479634	2.12466752248229	-0.115706633341379	-1.38221534260044	0.174195268510515	0.186154305548547	4
JCDBG07683	-1.06816466670199	0.578370631318973	2.1549118861598	-0.179127518049939	-0.756098941007293	-0.438169402253591	-0.291721989465965	4
JCDBG17166	-1.13709010402849	0.122280659481212	2.27582329334138	-0.401096110572036	-0.551567608299533	-0.159516196359512	-0.148833933563015	4
JCDBG23719	0.400459035799171	1.68092591862137	0.378167562751565	-0.977013163964896	0.41985129702642	-1.63337381496115	-0.26901683527248	4
JCDBG02950	1.07334868057247	0.0143316441413473	1.25834565514076	0.641615137018062	-0.690576357455536	-0.541299112309311	-1.75576564710778	4
JCDBG21286	0.989627546647164	-0.967895955184686	1.80820732749735	0.0166383681459809	-0.00439282850731665	-0.67913864113475	-1.16304581746375	4
JCDBG08449	0.850200361627161	-0.829613327163673	1.83252644545339	0.49599763276474	-0.472868578965963	-0.915911676001362	-0.960330857714297	4
JCDBG23351	1.20406665091332	-1.03054851412579	1.11404177754217	1.02859601702908	-0.255072515491016	-1.03053490174198	-1.03054851412579	4
JCDBG06178	0.873663537580616	-1.21075791987675	1.18907268985624	0.868078498043007	0.46481746792223	-1.07777309930374	-1.10710117422161	4
JCDBG19097	0.00143539802924352	-0.492272132823329	2.31028176409125	-0.327700127700997	-0.884241851237123	0.112459511503319	-0.719962561862364	4
JCDBG23088	-0.553645763264516	-0.47178135343139	2.34711504701458	-0.455243870400141	-0.463183175312067	0.277355138636099	-0.680616023242565	4
JCDBG08109	-0.513927808709042	-0.96699640916532	2.29592952146821	-0.588458092632893	-0.193051605729521	0.252873188316774	-0.286368793548214	4
JCDBG00396	-0.161559742232125	-0.697508456948915	2.41522906785521	-0.460393818242819	-0.405821714671749	-0.48529896053078	-0.204646375228828	4
JCDBG08609	-0.318841403807209	-0.725141814893054	2.38259243296517	-0.367063993466922	-0.0986641873452235	-0.728272282855277	-0.144608750597482	4
JCDBG18468	-0.315045512798951	-0.723498858550485	2.40284305655624	-0.38505508706109	-0.0685033602251127	-0.589453956881276	-0.321286281039329	4
JCDBG23563	0.111254815601698	-0.466987097476064	2.38451299215859	-0.635202836395902	-0.324006154034232	-0.494856272839562	-0.574715447014523	4
JCDBG07944	-0.408248290463863	-0.408248290463863	2.44948974278318	-0.408248290463863	-0.408248290463863	-0.408248290463863	-0.408248290463863	4
JCDBG14470	-0.603285905410463	-0.611315267213874	2.35638570630341	0.225249428687446	-0.317859584432814	-0.586355730058544	-0.462818647875158	4
JCDBG22255	0.255492077611098	-0.881233765362912	2.30929369906525	-0.130184070126601	-0.506635093064942	-0.479425422641421	-0.567307425480466	4
JCDBG09643	0.339928000451434	-0.935164251656609	2.2001099180099	0.207276008667915	-0.459391698477735	-0.661346073845868	-0.69141190314904	4
JCDBG16462	-0.73695832322483	-0.899650185906293	1.84996967501875	0.650125150510337	0.729752824331559	-0.815682605501062	-0.777556535228456	4
JCDBG18261	0.175224232019475	-0.926019437180761	1.49678321026561	1.27514387746278	0.0848652208788243	-1.15453322101537	-0.951463882430558	4
JCDBG23484	-0.239115689848631	-0.691053824472216	2.00975144877093	0.994743202994204	-0.651794703098515	-0.714476097366501	-0.708054336979275	4
JCDBG14412	0.314280116256466	-0.816657326250654	1.93813143150461	0.850374927161556	-0.670182938202808	-0.811260144390943	-0.804686066078229	4
JCDBG09389	0.645358043045098	2.0487164796179	-0.94636214645028	-0.405467961523276	-1.12301773932596	0.0336856363672159	-0.2529123117307	1
JCDBG21495	0.98189095334622	1.66290126005872	-0.949887049336143	0.20650627143452	-1.23692258591729	0.203931436855606	-0.868420286441624	1
JCDBG23541	-0.630237408741943	1.73214088032701	-0.630237408741943	-0.630237408741943	-0.630237408741943	1.41904616338271	-0.630237408741943	1
JCDBG13703	0.167323481127654	1.242963984192	-1.28210440743411	-0.617476741291222	-1.06277726338737	1.50679416323696	0.0452767835560855	1
JCDBG22034	-0.537504074849308	1.544407530206	-0.863774761730349	-0.451099014791702	-1.34968947228115	1.12942757055315	0.528232222893355	1
JCDBG13621	-0.386782762023542	1.81395246196398	-0.787105695758445	-0.338556392632402	-1.27315314115973	1.09115462213543	-0.119509092525284	1
JCDBG17640	-1.20714344743988	1.22633189213922	-0.18108769829264	-0.156324729015846	-1.41730954352835	1.35092303173358	0.384610494403911	1
JCDBG13746	-0.898573907847294	1.34075929308696	-1.08616629205277	-0.511426871606796	-0.723240762695015	1.51633268462243	0.362315856492488	1
JCDBG02228	-0.858615654799002	1.46572635916212	-0.873826591755114	-0.873244471813426	-0.818630743982488	0.97219880432385	0.986392298864065	1
JCDBG18620	-0.674140130800027	1.46304843779649	-0.941288701874592	-0.941288701874592	-0.85385862041356	0.912653859676832	1.03487385748945	1
JCDBG08835	-0.152985378644589	0.0426323406953353	0.401014793836752	0.0737456055874492	-2.19897375940928	1.29821898715396	0.536347410780368	1
JCDBG11932	-0.998357573697464	-0.489742967208185	-0.206968061608971	-0.764858771195211	-0.5614129285995	1.86855014160721	1.15279016070212	1
JCDBG04194	-0.891527763583177	0.34858101391595	-0.255428749448612	-1.18088406299011	-0.811109633241457	1.58618138680883	1.20418780853857	1
JCDBG10194	-0.551462567988271	-0.445282374525154	0.287845986413907	-0.659575201557207	-0.817110127690848	2.30185367743683	-0.116269392089252	1
JCDBG09543	-0.0340912814028816	0.228078234587264	-0.800054741312223	-0.266473798830764	-1.43907625210197	2.019809281968	0.291808557092569	1
JCDBG21048	-0.929291399743598	0.603023484388443	-0.581836726214529	-0.506026334485989	-0.994657732595628	2.00679949451294	0.401989214138362	1
JCDBG09396	-0.843881063494512	0.375008642614261	0.0769377815663685	-0.877976379059103	-0.970032764286192	2.09998048458182	0.139963298077359	1
JCDBG07255	0.969180660274615	-1.15307775311308	-0.673303988743797	0.221806751473371	-0.075192107845071	1.76427222002413	-1.05368578207017	1
JCDBG17539	1.88842562490045	-0.302247188087184	-0.623078141106845	-1.21604071217756	-0.693104197119005	0.996291013770194	-0.0502464001800445	1
JCDBG24183	1.7321382706797	-0.630237488482868	-0.630237488482868	-0.630237488482868	-0.630237488482868	1.41904917173464	-0.630237488482868	1
JCDBG13536	-0.176434470724169	-1.09328468129882	1.35620568674925	0.945005826185795	-1.29180710953908	0.948271704480583	-0.687956955853559	3
JCDBG12874	-0.167769146396278	-1.01369926451993	0.254499311936994	2.13076853896504	-0.781284185965871	0.354276765856388	-0.776792019876348	3
JCDBG08690	-1.02780825371454	-0.373345396740085	0.165852664076832	1.91133438799191	-0.573257830297116	0.894553864339192	-0.997329435656197	3
JCDBG04834	0.590143420234319	-1.04843737413683	0.23219386811473	1.76829856328082	0.51160315734121	-1.00536426069742	-1.04843737413683	3
JCDBG20791	0.795173199291635	-1.00587556786228	-0.527032849919703	2.01422652957742	0.125103447353409	-0.80840077548271	-0.593193982957769	3
JCDBG19231	0.171070567298721	-0.75119030328464	-0.38350171710078	2.25577109783795	0.2092407385757	-0.751909304902528	-0.749481078424425	3
JCDBG12311	0.408301147576397	-0.851554521302105	-0.400263229257381	2.26372959600217	-0.191848697421742	-0.487262114757273	-0.741102180840064	3
JCDBG02206	-0.709726659285792	-0.709726659285792	1.04661367917805	1.96469574302419	-0.709726659285792	-0.709726659285792	-0.172402785059076	3
JCDBG01521	-0.600195210745903	0.222453464956391	0.528310592346859	2.11252134470641	-0.449263923974567	-0.878622554281901	-0.93520371300729	3
JCDBG07103	2.05222255793477	-0.793032069874659	0.32800814541447	-0.355833331034908	0.534141992647464	-1.08457080874148	-0.680936486345664	3
JCDBG18419	1.09688979389619	-0.41642652079935	0.436937741660023	-0.09125228669128	1.22345283174954	-1.96056083591368	-0.289040723901454	3
JCDBG14381	1.46021658582632	-0.63892411306021	-0.696905520657267	0.229349494919696	-0.617955568548909	-1.19161436209841	1.4558334836188	3
JCDBG02511	1.90022419601999	-1.355296492738	-0.858602346890377	-0.434546934144919	0.512507356936119	-0.29192698256628	0.527641203383464	3
JCDBG18767	1.80910216574153	0.11978859550142	-1.68548746386549	0.694770848561936	-0.197304290480658	-0.17568833721739	-0.565181518241351	3
JCDBG00219	1.74432672628738	-0.022691975899386	-1.50927627310851	0.991961988167997	-0.774635805830283	-0.250414837601216	-0.179269822015981	3
JCDBG09772	0.891232179463938	0.0459687863276578	-1.38824556550516	1.85658895570991	-0.15815054699937	-0.508726213701696	-0.738667595295279	3
JCDBG17653	1.54919783673807	-0.665457864759212	-0.994722306971631	1.56180691349945	-0.386446310402657	-0.452667784073896	-0.611710484030121	3
JCDBG08434	1.1947134067339	-0.408899522969694	-0.9731776614094	1.70273409457349	-0.16327581079712	-1.23207968523553	-0.120014820895653	3
JCDBG21654	1.28353435203142	-0.172616816796006	-0.867707826206793	-0.12134556911023	1.62694105415702	-1.3097210929675	-0.439084101107906	3
JCDBG04996	1.58513516769098	-0.982577258904806	-0.779360657800128	0.365329793815563	1.29329049391237	-0.813460911269387	-0.668356627444593	3
JCDBG08117	1.67005545243232	-0.908283540957462	-0.970799632552595	0.05444333694259	1.26144321057287	-0.209399917976637	-0.89745890846108	3
JCDBG04175	1.30040416349472	-1.01557127583101	-1.24262704875791	1.18480545046572	0.65968878524495	0.0573346204226284	-0.944034695039087	3
JCDBG07194	1.18090910016566	-0.979535717481825	-0.458315430672626	1.28291655585621	0.93319762977959	-0.979626984974811	-0.979545152672202	3
JCDBG01565	1.50532282001972	-0.872819470037009	-1.01108343895213	1.03562790688589	0.854280777946839	-0.808208509323331	-0.703120086539985	3
JCDBG19163	1.55862892154348	-0.845372915496061	-0.836823981700425	0.858200253194718	0.976938797481607	-0.862541323492003	-0.849029751531316	3
JCDBG21234	1.78643748612333	-0.595447978810303	-0.968527767074356	0.717919759122666	0.750191376598938	-0.911703945391873	-0.778868930568405	3
JCDBG17544	1.6796102240019	-0.812678160270356	-1.02002506134342	0.665948903614466	0.964514579986604	-0.819073313661831	-0.658297172327367	3
JCDBG19729	2.03339273527108	-0.716091428556003	-0.594652568714014	0.729043135317896	0.222262017896711	-0.929037414609263	-0.744916476606409	3
JCDBG01044	2.0682991326787	-0.835753021847024	-0.443705884895287	0.581757266274793	0.301272201721261	-0.836133347617924	-0.835736346314519	3
JCDBG00376	2.17696421148994	-0.465325424030075	-0.394914114888982	0.515079717101424	-0.0507385096642155	-1.02161033643062	-0.759455543577475	3
JCDBG06818	2.14150944986739	-0.769414781360188	-0.432823190297716	0.685497303915725	-0.107538540428701	-0.791305805921509	-0.725924435775006	3
JCDBG12995	1.79998029222898	-0.926530423877912	-0.423028213481619	1.11987578911409	0.131420940416789	-0.891746080608695	-0.809972303791637	3
JCDBG19701	1.7997489872174	-0.470966598415467	-0.19558938947572	1.08038672145707	-0.130467004187878	-1.31257520894114	-0.770537507654259	3
JCDBG09774	2.05253734416802	-0.797674877106582	-1.05206645313743	0.0366635719796355	0.74558594141463	-0.464581213762854	-0.520464313555423	3
JCDBG20140	2.3025429255062	-0.492263022705821	-0.921343934667727	0.0474141802462503	0.131823748565597	-0.441958764679893	-0.626215132264608	3
JCDBG06125	2.1934862020859	-0.708738356360394	-0.708738356360394	0.243295431756372	0.380566344493538	-0.691132909254632	-0.708738356360394	3
JCDBG21351	2.03549382717903	-0.685230814845812	-1.16645445256179	0.63285028509358	0.0553099858099015	-0.0874990345156803	-0.784469796159231	3
JCDBG15071	2.03762737537835	-0.46270267158911	-0.821224342529837	0.850257964175783	-0.0346436576231162	-0.829704221071241	-0.739610446740832	3
JCDBG22351	1.95226904197503	-0.930134501701148	-0.854563795990493	0.868528724480088	0.217133752891494	-0.569914982756566	-0.683318238898401	3
JCDBG19603	1.9464248160745	-0.717771351315927	-1.03205912850784	0.77238006659374	0.370401686389884	-0.656343624342745	-0.683032464891612	3
JCDBG18337	2.04120679687562	-0.680424836826034	-0.842638414360465	0.731465845626654	0.218055668844027	-0.75440476893252	-0.713260291227288	3
JCDBG03344	-0.408248290463863	-0.408248290463863	-0.408248290463863	-0.408248290463863	-0.408248290463863	-0.408248290463863	2.44948974278318	5
JCDBG24712	-0.773758560081642	0.855995668513382	-0.742541721487202	-0.771289086646829	-0.800921017358855	0.282957116762163	1.94955760029898	5
JCDBG12758	-0.78228655300898	-0.00206541085230213	-0.837924052015667	-0.805929333499858	-0.377201282357315	0.710261735870392	2.09514489586373	5
JCDBG20658	-0.0193481937401461	-1.1977887233408	0.131488268328268	-0.864032381323266	1.40052414470494	-0.884911138698653	1.43406802406966	5
JCDBG22100	0.190653662699045	-1.99375749682947	-0.820050201264143	0.190653662699045	0.389221564696223	1.16440407576357	0.878874732235726	5
JCDBG04435	-0.375856300409115	-1.02125386784869	-0.974921241205987	-0.708534841424185	0.579911136615603	0.579378749796483	1.92127636447589	5
JCDBG00049	-0.695379874404911	0.0886841228760589	-1.06823206877642	-0.770506056862842	1.2506433654099	1.71451467860439	-0.519724166846177	2
JCDBG08897	-0.203435560117411	0.462248473191087	-1.40536436370885	-0.582562485200883	0.0368442104065572	2.07032160711344	-0.378051881683939	2
JCDBG03305	0.0295490117576332	0.796670639538869	-1.16672733463493	-0.313976909007627	-0.702450990722423	1.99955334753751	-0.642617764469029	2
JCDBG08926	-0.184400848216869	1.26164536135269	-1.48614480743354	-0.260450983029219	-0.388216811477433	1.62145251703906	-0.563884428234697	2
JCDBG20036	0.947167804763975	0.726020690467299	-2.04180448367534	-0.208908808720942	1.04568345660843	-0.517026771911554	0.0488681124681323	2
JCDBG13851	1.03551143742306	0.140889825577058	-2.2423005697813	-0.355695615596282	0.63402144351588	0.250058313783864	0.537515165077724	2
JCDBG10938	0.559464590224634	0.826783320413049	-2.15928887417578	-0.470391327263296	0.419103305431838	-0.137483372672502	0.961812358042058	2
JCDBG02512	-0.198970452116947	1.7168144544611	-1.27545396783466	-1.38738231725752	0.505865276262247	0.344109652596582	0.295017353889194	2
JCDBG05365	-0.61300809388984	1.38053684348009	-1.10209435180944	-1.23598928088176	0.231980922605123	-0.0470761837838565	1.38565014427969	2
JCDBG16830	-1.41153782092503	0.825200653216007	-1.42931485259754	-0.178295561793786	0.233661312861454	1.35157002446952	0.608716244769375	2
JCDBG06460	-1.09513850062988	1.3417089851489	-1.21504357195553	-1.03671464262468	0.406409529252063	0.74386451815551	0.854913682653613	2
JCDBG14184	-1.05752402983498	0.739091486423948	-1.15387992480856	-1.20147306462321	1.15045069784517	0.957369968829681	0.565964866167954	2
JCDBG05105	-0.324040344991095	0.129400179481339	-1.87541284703614	-0.602754846113723	1.4700405851309	0.363242063368808	0.839525210159909	2
JCDBG09865	-0.792631034518493	-0.229485336856349	-1.26981710954449	-0.999739599922676	1.21190317662365	0.845299460378837	1.23447044383952	2
JCDBG18952	-0.147091689810155	0.678114694312837	-1.97384126939907	-0.743825051219867	0.320065008288343	0.598102240846656	1.26847606698125	2
JCDBG00821	-0.0204802549748643	-0.342803312688247	-1.68380599142937	-0.745701941766598	0.168516093585116	1.40956476566187	1.21471064161209	2
JCDBG14213	-0.928471209081729	0.0475930364194107	-1.37515100766622	-0.744994268833884	0.385252356483834	1.55290674898016	1.06286434369843	2
JCDBG21237	-0.424073421499095	-0.897401959305249	-0.852656578624408	-0.499985063206815	2.22075385356893	0.267341100254957	0.186022068811684	2
JCDBG19737	0.060361441137147	-0.492959444504042	-0.492959444504042	-0.492959444504042	2.40443578138306	-0.492959444504042	-0.492959444504042	2
JCDBG15060	-0.432743852089209	-0.324198565526115	0.261558759838604	0.252023696001944	2.05648976153177	-0.313762594836344	-1.49936720492066	2
JCDBG05257	0.21680989667183	-0.781099159733912	-0.781099159733912	1.07597096082324	1.83161578144058	-0.781099159733912	-0.781099159733912	2
JCDBG05626	-0.628828315479212	-0.628828315479212	-0.628828315479212	1.37199377989568	1.77214779750038	-0.628828315479212	-0.628828315479212	2
JCDBG06944	1.1351883125679	-1.18167801676501	0.0920267994759963	-1.14657283524053	1.46516726386419	0.441983661941259	-0.806115185843803	2
JCDBG07434	-0.428232026895393	-1.93897253808823	-0.0240361003615274	0.467019472519515	1.33376969973548	0.960454959324051	-0.370003466233892	2
