# Supplementary material for: Extended mining of the oil biosynthesis pathway in biofuel plant Jatropha curcas by combined analysis of transcriptome and gene interactome data
Source: BMC Bioinformatics. 2021 Aug 18;22(Suppl 6):409. doi: 10.1186/s12859-021-04319-w (PMC8375076; doi:10.1186/s12859-021-04319-w)
Supplement: Supplementary file 12 — Additional file 12. Predicited oil-biosynthesis-related genes in different sub-pathways. [file 12859_2021_4319_MOESM12_ESM.xlsx]

## Sheet: Sheet1
	cluster	pathway
JCDBG13536	1	Fatty Acid Synthesis
JCDBG19097	1	Fatty Acid Synthesis
JCDBG18620	1	Fatty Acid Synthesis
JCDBG22840	1	Fatty Acid Synthesis
JCDBG24076	1	Fatty Acid Synthesis
JCDBG23563	1	Fatty Acid Synthesis
JCDBG09396	1	Fatty Acid Synthesis
JCDBG15060	4	Triacylglycerol Biosynthesis
JCDBG08109	4	Triacylglycerol Biosynthesis
JCDBG21495	4	Triacylglycerol Biosynthesis
JCDBG13621	4	Triacylglycerol Biosynthesis
JCDBG06935	4	Triacylglycerol Biosynthesis
JCDBG19737	4	Triacylglycerol Biosynthesis
JCDBG04194	4	Triacylglycerol Biosynthesis
JCDBG08609	4	Triacylglycerol Biosynthesis
JCDBG04834	4	Triacylglycerol Biosynthesis
JCDBG21654	4	Triacylglycerol Biosynthesis
JCDBG09658	4	Triacylglycerol Biosynthesis
JCDBG18419	4	Triacylglycerol Biosynthesis
JCDBG23088	4	Triacylglycerol Biosynthesis
JCDBG23541	4	Triacylglycerol Biosynthesis
JCDBG14412	4	Triacylglycerol Biosynthesis
JCDBG07434	5	Triacylglycerol & Fatty Acid Degradation
